# Supplementary material for: A Pilot Study on the Effects of Transcranial Direct Current Stimulation on Brain Rhythms and Entropy during Self-Paced Finger Movement using the Epoc Helmet
Source: Front Hum Neurosci. 2017 Apr 25;11:201. doi: 10.3389/fnhum.2017.00201 (PMC5408787; doi:10.3389/fnhum.2017.00201)
Supplement: Supplementary file 1 [file Data_Sheet_1.zip]

Archive with 1,396 entries (1,311 files):
- Complementary_results/
- Complementary_results/Band_ratios_average_PSD_windows/
- Complementary_results/Band_ratios_average_PSD_windows/.DS_Store
- __MACOSX/
- __MACOSX/Complementary_results/
- __MACOSX/Complementary_results/Band_ratios_average_PSD_windows/
- __MACOSX/Complementary_results/Band_ratios_average_PSD_windows/._.DS_Store
- Complementary_results/Band_ratios_average_PSD_windows/Alpha_Delta/
- Complementary_results/Band_ratios_average_PSD_windows/Alpha_Delta/Alpha-Delta_mean-win_AF3.pdf
- __MACOSX/Complementary_results/Band_ratios_average_PSD_windows/Alpha_Delta/
- __MACOSX/Complementary_results/Band_ratios_average_PSD_windows/Alpha_Delta/._Alpha-Delta_mean-win_AF3.pdf
- Complementary_results/Band_ratios_average_PSD_windows/Alpha_Delta/Alpha-Delta_mean-win_AF4.pdf
- __MACOSX/Complementary_results/Band_ratios_average_PSD_windows/Alpha_Delta/._Alpha-Delta_mean-win_AF4.pdf
- Complementary_results/Band_ratios_average_PSD_windows/Alpha_Delta/Alpha-Delta_mean-win_Avg AF3-F3-F7.pdf
- __MACOSX/Complementary_results/Band_ratios_average_PSD_windows/Alpha_Delta/._Alpha-Delta_mean-win_Avg AF3-F3-F7.pdf
- Complementary_results/Band_ratios_average_PSD_windows/Alpha_Delta/Alpha-Delta_mean-win_Avg AF4-F4-F8.pdf
- __MACOSX/Complementary_results/Band_ratios_average_PSD_windows/Alpha_Delta/._Alpha-Delta_mean-win_Avg AF4-F4-F8.pdf
- Complementary_results/Band_ratios_average_PSD_windows/Alpha_Delta/Alpha-Delta_mean-win_Avg F3-F7-FC5.pdf
- __MACOSX/Complementary_results/Band_ratios_average_PSD_windows/Alpha_Delta/._Alpha-Delta_mean-win_Avg F3-F7-FC5.pdf
- Complementary_results/Band_ratios_average_PSD_windows/Alpha_Delta/Alpha-Delta_mean-win_Avg F4-F8-FC6.pdf
- __MACOSX/Complementary_results/Band_ratios_average_PSD_windows/Alpha_Delta/._Alpha-Delta_mean-win_Avg F4-F8-FC6.pdf
- Complementary_results/Band_ratios_average_PSD_windows/Alpha_Delta/Alpha-Delta_mean-win_F3.pdf
- __MACOSX/Complementary_results/Band_ratios_average_PSD_windows/Alpha_Delta/._Alpha-Delta_mean-win_F3.pdf
- Complementary_results/Band_ratios_average_PSD_windows/Alpha_Delta/Alpha-Delta_mean-win_F4.pdf
- __MACOSX/Complementary_results/Band_ratios_average_PSD_windows/Alpha_Delta/._Alpha-Delta_mean-win_F4.pdf
- Complementary_results/Band_ratios_average_PSD_windows/Alpha_Delta/Alpha-Delta_mean-win_F7.pdf
- __MACOSX/Complementary_results/Band_ratios_average_PSD_windows/Alpha_Delta/._Alpha-Delta_mean-win_F7.pdf
- Complementary_results/Band_ratios_average_PSD_windows/Alpha_Delta/Alpha-Delta_mean-win_F8.pdf
- __MACOSX/Complementary_results/Band_ratios_average_PSD_windows/Alpha_Delta/._Alpha-Delta_mean-win_F8.pdf
- Complementary_results/Band_ratios_average_PSD_windows/Alpha_Delta/Alpha-Delta_mean-win_FC5.pdf
- __MACOSX/Complementary_results/Band_ratios_average_PSD_windows/Alpha_Delta/._Alpha-Delta_mean-win_FC5.pdf
- Complementary_results/Band_ratios_average_PSD_windows/Alpha_Delta/Alpha-Delta_mean-win_FC6.pdf
- __MACOSX/Complementary_results/Band_ratios_average_PSD_windows/Alpha_Delta/._Alpha-Delta_mean-win_FC6.pdf
- Complementary_results/Band_ratios_average_PSD_windows/Alpha_Delta/Alpha-Delta_mean-win_O1.pdf
- __MACOSX/Complementary_results/Band_ratios_average_PSD_windows/Alpha_Delta/._Alpha-Delta_mean-win_O1.pdf
- Complementary_results/Band_ratios_average_PSD_windows/Alpha_Delta/Alpha-Delta_mean-win_O2.pdf
- __MACOSX/Complementary_results/Band_ratios_average_PSD_windows/Alpha_Delta/._Alpha-Delta_mean-win_O2.pdf
- Complementary_results/Band_ratios_average_PSD_windows/Alpha_Delta/Alpha-Delta_mean-win_P7.pdf
- __MACOSX/Complementary_results/Band_ratios_average_PSD_windows/Alpha_Delta/._Alpha-Delta_mean-win_P7.pdf
- Complementary_results/Band_ratios_average_PSD_windows/Alpha_Delta/Alpha-Delta_mean-win_P8.pdf
- __MACOSX/Complementary_results/Band_ratios_average_PSD_windows/Alpha_Delta/._Alpha-Delta_mean-win_P8.pdf
- Complementary_results/Band_ratios_average_PSD_windows/Alpha_Delta/Alpha-Delta_mean-win_T7.pdf
- __MACOSX/Complementary_results/Band_ratios_average_PSD_windows/Alpha_Delta/._Alpha-Delta_mean-win_T7.pdf
- Complementary_results/Band_ratios_average_PSD_windows/Alpha_Delta/Alpha-Delta_mean-win_T8.pdf
- __MACOSX/Complementary_results/Band_ratios_average_PSD_windows/Alpha_Delta/._Alpha-Delta_mean-win_T8.pdf
- __MACOSX/Complementary_results/Band_ratios_average_PSD_windows/._Alpha_Delta
- Complementary_results/Band_ratios_average_PSD_windows/Beta^2-Alpha/
- Complementary_results/Band_ratios_average_PSD_windows/Beta^2-Alpha/Beta^2-Alpha_mean-win_AF3.pdf
- __MACOSX/Complementary_results/Band_ratios_average_PSD_windows/Beta^2-Alpha/
- __MACOSX/Complementary_results/Band_ratios_average_PSD_windows/Beta^2-Alpha/._Beta^2-Alpha_mean-win_AF3.pdf
- Complementary_results/Band_ratios_average_PSD_windows/Beta^2-Alpha/Beta^2-Alpha_mean-win_AF4.pdf
- __MACOSX/Complementary_results/Band_ratios_average_PSD_windows/Beta^2-Alpha/._Beta^2-Alpha_mean-win_AF4.pdf
- Complementary_results/Band_ratios_average_PSD_windows/Beta^2-Alpha/Beta^2-Alpha_mean-win_Avg AF3-F3-F7.pdf
- __MACOSX/Complementary_results/Band_ratios_average_PSD_windows/Beta^2-Alpha/._Beta^2-Alpha_mean-win_Avg AF3-F3-F7.pdf
- Complementary_results/Band_ratios_average_PSD_windows/Beta^2-Alpha/Beta^2-Alpha_mean-win_Avg AF4-F4-F8.pdf
- __MACOSX/Complementary_results/Band_ratios_average_PSD_windows/Beta^2-Alpha/._Beta^2-Alpha_mean-win_Avg AF4-F4-F8.pdf
- Complementary_results/Band_ratios_average_PSD_windows/Beta^2-Alpha/Beta^2-Alpha_mean-win_Avg F3-F7-FC5.pdf
- __MACOSX/Complementary_results/Band_ratios_average_PSD_windows/Beta^2-Alpha/._Beta^2-Alpha_mean-win_Avg F3-F7-FC5.pdf
- Complementary_results/Band_ratios_average_PSD_windows/Beta^2-Alpha/Beta^2-Alpha_mean-win_Avg F4-F8-FC6.pdf
- __MACOSX/Complementary_results/Band_ratios_average_PSD_windows/Beta^2-Alpha/._Beta^2-Alpha_mean-win_Avg F4-F8-FC6.pdf
- Complementary_results/Band_ratios_average_PSD_windows/Beta^2-Alpha/Beta^2-Alpha_mean-win_F3.pdf
- __MACOSX/Complementary_results/Band_ratios_average_PSD_windows/Beta^2-Alpha/._Beta^2-Alpha_mean-win_F3.pdf
- Complementary_results/Band_ratios_average_PSD_windows/Beta^2-Alpha/Beta^2-Alpha_mean-win_F4.pdf
- __MACOSX/Complementary_results/Band_ratios_average_PSD_windows/Beta^2-Alpha/._Beta^2-Alpha_mean-win_F4.pdf
- Complementary_results/Band_ratios_average_PSD_windows/Beta^2-Alpha/Beta^2-Alpha_mean-win_F7.pdf
- __MACOSX/Complementary_results/Band_ratios_average_PSD_windows/Beta^2-Alpha/._Beta^2-Alpha_mean-win_F7.pdf
- Complementary_results/Band_ratios_average_PSD_windows/Beta^2-Alpha/Beta^2-Alpha_mean-win_F8.pdf
- __MACOSX/Complementary_results/Band_ratios_average_PSD_windows/Beta^2-Alpha/._Beta^2-Alpha_mean-win_F8.pdf
- Complementary_results/Band_ratios_average_PSD_windows/Beta^2-Alpha/Beta^2-Alpha_mean-win_FC5.pdf
- __MACOSX/Complementary_results/Band_ratios_average_PSD_windows/Beta^2-Alpha/._Beta^2-Alpha_mean-win_FC5.pdf
- Complementary_results/Band_ratios_average_PSD_windows/Beta^2-Alpha/Beta^2-Alpha_mean-win_FC6.pdf
- __MACOSX/Complementary_results/Band_ratios_average_PSD_windows/Beta^2-Alpha/._Beta^2-Alpha_mean-win_FC6.pdf
- Complementary_results/Band_ratios_average_PSD_windows/Beta^2-Alpha/Beta^2-Alpha_mean-win_O1.pdf
- __MACOSX/Complementary_results/Band_ratios_average_PSD_windows/Beta^2-Alpha/._Beta^2-Alpha_mean-win_O1.pdf
- Complementary_results/Band_ratios_average_PSD_windows/Beta^2-Alpha/Beta^2-Alpha_mean-win_O2.pdf
- __MACOSX/Complementary_results/Band_ratios_average_PSD_windows/Beta^2-Alpha/._Beta^2-Alpha_mean-win_O2.pdf
- Complementary_results/Band_ratios_average_PSD_windows/Beta^2-Alpha/Beta^2-Alpha_mean-win_P7.pdf
- __MACOSX/Complementary_results/Band_ratios_average_PSD_windows/Beta^2-Alpha/._Beta^2-Alpha_mean-win_P7.pdf
- Complementary_results/Band_ratios_average_PSD_windows/Beta^2-Alpha/Beta^2-Alpha_mean-win_P8.pdf
- __MACOSX/Complementary_results/Band_ratios_average_PSD_windows/Beta^2-Alpha/._Beta^2-Alpha_mean-win_P8.pdf
- Complementary_results/Band_ratios_average_PSD_windows/Beta^2-Alpha/Beta^2-Alpha_mean-win_T7.pdf
- __MACOSX/Complementary_results/Band_ratios_average_PSD_windows/Beta^2-Alpha/._Beta^2-Alpha_mean-win_T7.pdf
- Complementary_results/Band_ratios_average_PSD_windows/Beta^2-Alpha/Beta^2-Alpha_mean-win_T8.pdf
- __MACOSX/Complementary_results/Band_ratios_average_PSD_windows/Beta^2-Alpha/._Beta^2-Alpha_mean-win_T8.pdf
- __MACOSX/Complementary_results/Band_ratios_average_PSD_windows/._Beta^2-Alpha
- Complementary_results/Band_ratios_average_PSD_windows/Beta_Alpha/
- Complementary_results/Band_ratios_average_PSD_windows/Beta_Alpha/Beta-Alpha_mean-win_AF3.pdf
- __MACOSX/Complementary_results/Band_ratios_average_PSD_windows/Beta_Alpha/
- __MACOSX/Complementary_results/Band_ratios_average_PSD_windows/Beta_Alpha/._Beta-Alpha_mean-win_AF3.pdf
- Complementary_results/Band_ratios_average_PSD_windows/Beta_Alpha/Beta-Alpha_mean-win_AF4.pdf
- __MACOSX/Complementary_results/Band_ratios_average_PSD_windows/Beta_Alpha/._Beta-Alpha_mean-win_AF4.pdf
- Complementary_results/Band_ratios_average_PSD_windows/Beta_Alpha/Beta-Alpha_mean-win_Avg AF3-F3-F7.pdf
- __MACOSX/Complementary_results/Band_ratios_average_PSD_windows/Beta_Alpha/._Beta-Alpha_mean-win_Avg AF3-F3-F7.pdf
- Complementary_results/Band_ratios_average_PSD_windows/Beta_Alpha/Beta-Alpha_mean-win_Avg AF4-F4-F8.pdf
- __MACOSX/Complementary_results/Band_ratios_average_PSD_windows/Beta_Alpha/._Beta-Alpha_mean-win_Avg AF4-F4-F8.pdf
- Complementary_results/Band_ratios_average_PSD_windows/Beta_Alpha/Beta-Alpha_mean-win_Avg F3-F7-FC5.pdf
- __MACOSX/Complementary_results/Band_ratios_average_PSD_windows/Beta_Alpha/._Beta-Alpha_mean-win_Avg F3-F7-FC5.pdf
- Complementary_results/Band_ratios_average_PSD_windows/Beta_Alpha/Beta-Alpha_mean-win_Avg F4-F8-FC6.pdf
- __MACOSX/Complementary_results/Band_ratios_average_PSD_windows/Beta_Alpha/._Beta-Alpha_mean-win_Avg F4-F8-FC6.pdf
- Complementary_results/Band_ratios_average_PSD_windows/Beta_Alpha/Beta-Alpha_mean-win_F3.pdf
- __MACOSX/Complementary_results/Band_ratios_average_PSD_windows/Beta_Alpha/._Beta-Alpha_mean-win_F3.pdf
- Complementary_results/Band_ratios_average_PSD_windows/Beta_Alpha/Beta-Alpha_mean-win_F4.pdf
- __MACOSX/Complementary_results/Band_ratios_average_PSD_windows/Beta_Alpha/._Beta-Alpha_mean-win_F4.pdf
- Complementary_results/Band_ratios_average_PSD_windows/Beta_Alpha/Beta-Alpha_mean-win_F7.pdf
- __MACOSX/Complementary_results/Band_ratios_average_PSD_windows/Beta_Alpha/._Beta-Alpha_mean-win_F7.pdf
- Complementary_results/Band_ratios_average_PSD_windows/Beta_Alpha/Beta-Alpha_mean-win_F8.pdf
- __MACOSX/Complementary_results/Band_ratios_average_PSD_windows/Beta_Alpha/._Beta-Alpha_mean-win_F8.pdf
- Complementary_results/Band_ratios_average_PSD_windows/Beta_Alpha/Beta-Alpha_mean-win_FC5.pdf
- __MACOSX/Complementary_results/Band_ratios_average_PSD_windows/Beta_Alpha/._Beta-Alpha_mean-win_FC5.pdf
- Complementary_results/Band_ratios_average_PSD_windows/Beta_Alpha/Beta-Alpha_mean-win_FC6.pdf
- __MACOSX/Complementary_results/Band_ratios_average_PSD_windows/Beta_Alpha/._Beta-Alpha_mean-win_FC6.pdf
- Complementary_results/Band_ratios_average_PSD_windows/Beta_Alpha/Beta-Alpha_mean-win_O1.pdf
- __MACOSX/Complementary_results/Band_ratios_average_PSD_windows/Beta_Alpha/._Beta-Alpha_mean-win_O1.pdf
- Complementary_results/Band_ratios_average_PSD_windows/Beta_Alpha/Beta-Alpha_mean-win_O2.pdf
- __MACOSX/Complementary_results/Band_ratios_average_PSD_windows/Beta_Alpha/._Beta-Alpha_mean-win_O2.pdf
- Complementary_results/Band_ratios_average_PSD_windows/Beta_Alpha/Beta-Alpha_mean-win_P7.pdf
- __MACOSX/Complementary_results/Band_ratios_average_PSD_windows/Beta_Alpha/._Beta-Alpha_mean-win_P7.pdf
- Complementary_results/Band_ratios_average_PSD_windows/Beta_Alpha/Beta-Alpha_mean-win_P8.pdf
- __MACOSX/Complementary_results/Band_ratios_average_PSD_windows/Beta_Alpha/._Beta-Alpha_mean-win_P8.pdf
- Complementary_results/Band_ratios_average_PSD_windows/Beta_Alpha/Beta-Alpha_mean-win_T7.pdf
- __MACOSX/Complementary_results/Band_ratios_average_PSD_windows/Beta_Alpha/._Beta-Alpha_mean-win_T7.pdf
- Complementary_results/Band_ratios_average_PSD_windows/Beta_Alpha/Beta-Alpha_mean-win_T8.pdf
- __MACOSX/Complementary_results/Band_ratios_average_PSD_windows/Beta_Alpha/._Beta-Alpha_mean-win_T8.pdf
- __MACOSX/Complementary_results/Band_ratios_average_PSD_windows/._Beta_Alpha
- Complementary_results/Band_ratios_average_PSD_windows/Beta_Delta/
- Complementary_results/Band_ratios_average_PSD_windows/Beta_Delta/Beta-Delta_mean-win_AF3.pdf
- __MACOSX/Complementary_results/Band_ratios_average_PSD_windows/Beta_Delta/
- __MACOSX/Complementary_results/Band_ratios_average_PSD_windows/Beta_Delta/._Beta-Delta_mean-win_AF3.pdf
- Complementary_results/Band_ratios_average_PSD_windows/Beta_Delta/Beta-Delta_mean-win_AF4.pdf
- __MACOSX/Complementary_results/Band_ratios_average_PSD_windows/Beta_Delta/._Beta-Delta_mean-win_AF4.pdf
- Complementary_results/Band_ratios_average_PSD_windows/Beta_Delta/Beta-Delta_mean-win_Avg AF3-F3-F7.pdf
- __MACOSX/Complementary_results/Band_ratios_average_PSD_windows/Beta_Delta/._Beta-Delta_mean-win_Avg AF3-F3-F7.pdf
- Complementary_results/Band_ratios_average_PSD_windows/Beta_Delta/Beta-Delta_mean-win_Avg AF4-F4-F8.pdf
- __MACOSX/Complementary_results/Band_ratios_average_PSD_windows/Beta_Delta/._Beta-Delta_mean-win_Avg AF4-F4-F8.pdf
- Complementary_results/Band_ratios_average_PSD_windows/Beta_Delta/Beta-Delta_mean-win_Avg F3-F7-FC5.pdf
- __MACOSX/Complementary_results/Band_ratios_average_PSD_windows/Beta_Delta/._Beta-Delta_mean-win_Avg F3-F7-FC5.pdf
- Complementary_results/Band_ratios_average_PSD_windows/Beta_Delta/Beta-Delta_mean-win_Avg F4-F8-FC6.pdf
- __MACOSX/Complementary_results/Band_ratios_average_PSD_windows/Beta_Delta/._Beta-Delta_mean-win_Avg F4-F8-FC6.pdf
- Complementary_results/Band_ratios_average_PSD_windows/Beta_Delta/Beta-Delta_mean-win_F3.pdf
- __MACOSX/Complementary_results/Band_ratios_average_PSD_windows/Beta_Delta/._Beta-Delta_mean-win_F3.pdf
- Complementary_results/Band_ratios_average_PSD_windows/Beta_Delta/Beta-Delta_mean-win_F4.pdf
- __MACOSX/Complementary_results/Band_ratios_average_PSD_windows/Beta_Delta/._Beta-Delta_mean-win_F4.pdf
- Complementary_results/Band_ratios_average_PSD_windows/Beta_Delta/Beta-Delta_mean-win_F7.pdf
- __MACOSX/Complementary_results/Band_ratios_average_PSD_windows/Beta_Delta/._Beta-Delta_mean-win_F7.pdf
- Complementary_results/Band_ratios_average_PSD_windows/Beta_Delta/Beta-Delta_mean-win_F8.pdf
- __MACOSX/Complementary_results/Band_ratios_average_PSD_windows/Beta_Delta/._Beta-Delta_mean-win_F8.pdf
- Complementary_results/Band_ratios_average_PSD_windows/Beta_Delta/Beta-Delta_mean-win_FC5.pdf
- __MACOSX/Complementary_results/Band_ratios_average_PSD_windows/Beta_Delta/._Beta-Delta_mean-win_FC5.pdf
- Complementary_results/Band_ratios_average_PSD_windows/Beta_Delta/Beta-Delta_mean-win_FC6.pdf
- __MACOSX/Complementary_results/Band_ratios_average_PSD_windows/Beta_Delta/._Beta-Delta_mean-win_FC6.pdf
- Complementary_results/Band_ratios_average_PSD_windows/Beta_Delta/Beta-Delta_mean-win_O1.pdf
- __MACOSX/Complementary_results/Band_ratios_average_PSD_windows/Beta_Delta/._Beta-Delta_mean-win_O1.pdf
- Complementary_results/Band_ratios_average_PSD_windows/Beta_Delta/Beta-Delta_mean-win_O2.pdf
- __MACOSX/Complementary_results/Band_ratios_average_PSD_windows/Beta_Delta/._Beta-Delta_mean-win_O2.pdf
- Complementary_results/Band_ratios_average_PSD_windows/Beta_Delta/Beta-Delta_mean-win_P7.pdf
- __MACOSX/Complementary_results/Band_ratios_average_PSD_windows/Beta_Delta/._Beta-Delta_mean-win_P7.pdf
- Complementary_results/Band_ratios_average_PSD_windows/Beta_Delta/Beta-Delta_mean-win_P8.pdf
- __MACOSX/Complementary_results/Band_ratios_average_PSD_windows/Beta_Delta/._Beta-Delta_mean-win_P8.pdf
- Complementary_results/Band_ratios_average_PSD_windows/Beta_Delta/Beta-Delta_mean-win_T7.pdf
- __MACOSX/Complementary_results/Band_ratios_average_PSD_windows/Beta_Delta/._Beta-Delta_mean-win_T7.pdf
- Complementary_results/Band_ratios_average_PSD_windows/Beta_Delta/Beta-Delta_mean-win_T8.pdf
- __MACOSX/Complementary_results/Band_ratios_average_PSD_windows/Beta_Delta/._Beta-Delta_mean-win_T8.pdf
- __MACOSX/Complementary_results/Band_ratios_average_PSD_windows/._Beta_Delta
- Complementary_results/Band_ratios_average_PSD_windows/Gamma_Alpha/
- Complementary_results/Band_ratios_average_PSD_windows/Gamma_Alpha/Gamma-Alpha_mean-win_AF3.pdf
- __MACOSX/Complementary_results/Band_ratios_average_PSD_windows/Gamma_Alpha/
- __MACOSX/Complementary_results/Band_ratios_average_PSD_windows/Gamma_Alpha/._Gamma-Alpha_mean-win_AF3.pdf
- Complementary_results/Band_ratios_average_PSD_windows/Gamma_Alpha/Gamma-Alpha_mean-win_AF4.pdf
- __MACOSX/Complementary_results/Band_ratios_average_PSD_windows/Gamma_Alpha/._Gamma-Alpha_mean-win_AF4.pdf
- Complementary_results/Band_ratios_average_PSD_windows/Gamma_Alpha/Gamma-Alpha_mean-win_Avg AF3-F3-F7.pdf
- __MACOSX/Complementary_results/Band_ratios_average_PSD_windows/Gamma_Alpha/._Gamma-Alpha_mean-win_Avg AF3-F3-F7.pdf
- Complementary_results/Band_ratios_average_PSD_windows/Gamma_Alpha/Gamma-Alpha_mean-win_Avg AF4-F4-F8.pdf
- __MACOSX/Complementary_results/Band_ratios_average_PSD_windows/Gamma_Alpha/._Gamma-Alpha_mean-win_Avg AF4-F4-F8.pdf
- Complementary_results/Band_ratios_average_PSD_windows/Gamma_Alpha/Gamma-Alpha_mean-win_Avg F3-F7-FC5.pdf
- __MACOSX/Complementary_results/Band_ratios_average_PSD_windows/Gamma_Alpha/._Gamma-Alpha_mean-win_Avg F3-F7-FC5.pdf
- Complementary_results/Band_ratios_average_PSD_windows/Gamma_Alpha/Gamma-Alpha_mean-win_Avg F4-F8-FC6.pdf
- __MACOSX/Complementary_results/Band_ratios_average_PSD_windows/Gamma_Alpha/._Gamma-Alpha_mean-win_Avg F4-F8-FC6.pdf
- Complementary_results/Band_ratios_average_PSD_windows/Gamma_Alpha/Gamma-Alpha_mean-win_F3.pdf
- __MACOSX/Complementary_results/Band_ratios_average_PSD_windows/Gamma_Alpha/._Gamma-Alpha_mean-win_F3.pdf
- Complementary_results/Band_ratios_average_PSD_windows/Gamma_Alpha/Gamma-Alpha_mean-win_F4.pdf
- __MACOSX/Complementary_results/Band_ratios_average_PSD_windows/Gamma_Alpha/._Gamma-Alpha_mean-win_F4.pdf
- Complementary_results/Band_ratios_average_PSD_windows/Gamma_Alpha/Gamma-Alpha_mean-win_F7.pdf
- __MACOSX/Complementary_results/Band_ratios_average_PSD_windows/Gamma_Alpha/._Gamma-Alpha_mean-win_F7.pdf
- Complementary_results/Band_ratios_average_PSD_windows/Gamma_Alpha/Gamma-Alpha_mean-win_F8.pdf
- __MACOSX/Complementary_results/Band_ratios_average_PSD_windows/Gamma_Alpha/._Gamma-Alpha_mean-win_F8.pdf
- Complementary_results/Band_ratios_average_PSD_windows/Gamma_Alpha/Gamma-Alpha_mean-win_FC5.pdf
- __MACOSX/Complementary_results/Band_ratios_average_PSD_windows/Gamma_Alpha/._Gamma-Alpha_mean-win_FC5.pdf
- Complementary_results/Band_ratios_average_PSD_windows/Gamma_Alpha/Gamma-Alpha_mean-win_FC6.pdf
- __MACOSX/Complementary_results/Band_ratios_average_PSD_windows/Gamma_Alpha/._Gamma-Alpha_mean-win_FC6.pdf
- Complementary_results/Band_ratios_average_PSD_windows/Gamma_Alpha/Gamma-Alpha_mean-win_O1.pdf
- __MACOSX/Complementary_results/Band_ratios_average_PSD_windows/Gamma_Alpha/._Gamma-Alpha_mean-win_O1.pdf
- Complementary_results/Band_ratios_average_PSD_windows/Gamma_Alpha/Gamma-Alpha_mean-win_O2.pdf
- __MACOSX/Complementary_results/Band_ratios_average_PSD_windows/Gamma_Alpha/._Gamma-Alpha_mean-win_O2.pdf
- Complementary_results/Band_ratios_average_PSD_windows/Gamma_Alpha/Gamma-Alpha_mean-win_P7.pdf
- __MACOSX/Complementary_results/Band_ratios_average_PSD_windows/Gamma_Alpha/._Gamma-Alpha_mean-win_P7.pdf
- Complementary_results/Band_ratios_average_PSD_windows/Gamma_Alpha/Gamma-Alpha_mean-win_P8.pdf
- __MACOSX/Complementary_results/Band_ratios_average_PSD_windows/Gamma_Alpha/._Gamma-Alpha_mean-win_P8.pdf
- Complementary_results/Band_ratios_average_PSD_windows/Gamma_Alpha/Gamma-Alpha_mean-win_T7.pdf
- __MACOSX/Complementary_results/Band_ratios_average_PSD_windows/Gamma_Alpha/._Gamma-Alpha_mean-win_T7.pdf
- Complementary_results/Band_ratios_average_PSD_windows/Gamma_Alpha/Gamma-Alpha_mean-win_T8.pdf
- __MACOSX/Complementary_results/Band_ratios_average_PSD_windows/Gamma_Alpha/._Gamma-Alpha_mean-win_T8.pdf
- __MACOSX/Complementary_results/Band_ratios_average_PSD_windows/._Gamma_Alpha
- Complementary_results/Band_ratios_average_PSD_windows/Gamma_Delta/
- Complementary_results/Band_ratios_average_PSD_windows/Gamma_Delta/Gamma-Delta_mean-win_AF3.pdf
- __MACOSX/Complementary_results/Band_ratios_average_PSD_windows/Gamma_Delta/
- __MACOSX/Complementary_results/Band_ratios_average_PSD_windows/Gamma_Delta/._Gamma-Delta_mean-win_AF3.pdf
- Complementary_results/Band_ratios_average_PSD_windows/Gamma_Delta/Gamma-Delta_mean-win_AF4.pdf
- __MACOSX/Complementary_results/Band_ratios_average_PSD_windows/Gamma_Delta/._Gamma-Delta_mean-win_AF4.pdf
- Complementary_results/Band_ratios_average_PSD_windows/Gamma_Delta/Gamma-Delta_mean-win_Avg AF3-F3-F7.pdf
- __MACOSX/Complementary_results/Band_ratios_average_PSD_windows/Gamma_Delta/._Gamma-Delta_mean-win_Avg AF3-F3-F7.pdf
- Complementary_results/Band_ratios_average_PSD_windows/Gamma_Delta/Gamma-Delta_mean-win_Avg AF4-F4-F8.pdf
- __MACOSX/Complementary_results/Band_ratios_average_PSD_windows/Gamma_Delta/._Gamma-Delta_mean-win_Avg AF4-F4-F8.pdf
- Complementary_results/Band_ratios_average_PSD_windows/Gamma_Delta/Gamma-Delta_mean-win_Avg F3-F7-FC5.pdf
- __MACOSX/Complementary_results/Band_ratios_average_PSD_windows/Gamma_Delta/._Gamma-Delta_mean-win_Avg F3-F7-FC5.pdf
- Complementary_results/Band_ratios_average_PSD_windows/Gamma_Delta/Gamma-Delta_mean-win_Avg F4-F8-FC6.pdf
- __MACOSX/Complementary_results/Band_ratios_average_PSD_windows/Gamma_Delta/._Gamma-Delta_mean-win_Avg F4-F8-FC6.pdf
- Complementary_results/Band_ratios_average_PSD_windows/Gamma_Delta/Gamma-Delta_mean-win_F3.pdf
- __MACOSX/Complementary_results/Band_ratios_average_PSD_windows/Gamma_Delta/._Gamma-Delta_mean-win_F3.pdf
- Complementary_results/Band_ratios_average_PSD_windows/Gamma_Delta/Gamma-Delta_mean-win_F4.pdf
- __MACOSX/Complementary_results/Band_ratios_average_PSD_windows/Gamma_Delta/._Gamma-Delta_mean-win_F4.pdf
- Complementary_results/Band_ratios_average_PSD_windows/Gamma_Delta/Gamma-Delta_mean-win_F7.pdf
- __MACOSX/Complementary_results/Band_ratios_average_PSD_windows/Gamma_Delta/._Gamma-Delta_mean-win_F7.pdf
- Complementary_results/Band_ratios_average_PSD_windows/Gamma_Delta/Gamma-Delta_mean-win_F8.pdf
- __MACOSX/Complementary_results/Band_ratios_average_PSD_windows/Gamma_Delta/._Gamma-Delta_mean-win_F8.pdf
- Complementary_results/Band_ratios_average_PSD_windows/Gamma_Delta/Gamma-Delta_mean-win_FC5.pdf
- __MACOSX/Complementary_results/Band_ratios_average_PSD_windows/Gamma_Delta/._Gamma-Delta_mean-win_FC5.pdf
- Complementary_results/Band_ratios_average_PSD_windows/Gamma_Delta/Gamma-Delta_mean-win_FC6.pdf
- __MACOSX/Complementary_results/Band_ratios_average_PSD_windows/Gamma_Delta/._Gamma-Delta_mean-win_FC6.pdf
- Complementary_results/Band_ratios_average_PSD_windows/Gamma_Delta/Gamma-Delta_mean-win_O1.pdf
- __MACOSX/Complementary_results/Band_ratios_average_PSD_windows/Gamma_Delta/._Gamma-Delta_mean-win_O1.pdf
- Complementary_results/Band_ratios_average_PSD_windows/Gamma_Delta/Gamma-Delta_mean-win_O2.pdf
- __MACOSX/Complementary_results/Band_ratios_average_PSD_windows/Gamma_Delta/._Gamma-Delta_mean-win_O2.pdf
- Complementary_results/Band_ratios_average_PSD_windows/Gamma_Delta/Gamma-Delta_mean-win_P7.pdf
- __MACOSX/Complementary_results/Band_ratios_average_PSD_windows/Gamma_Delta/._Gamma-Delta_mean-win_P7.pdf
- Complementary_results/Band_ratios_average_PSD_windows/Gamma_Delta/Gamma-Delta_mean-win_P8.pdf
- __MACOSX/Complementary_results/Band_ratios_average_PSD_windows/Gamma_Delta/._Gamma-Delta_mean-win_P8.pdf
- Complementary_results/Band_ratios_average_PSD_windows/Gamma_Delta/Gamma-Delta_mean-win_T7.pdf
- __MACOSX/Complementary_results/Band_ratios_average_PSD_windows/Gamma_Delta/._Gamma-Delta_mean-win_T7.pdf
- Complementary_results/Band_ratios_average_PSD_windows/Gamma_Delta/Gamma-Delta_mean-win_T8.pdf
- __MACOSX/Complementary_results/Band_ratios_average_PSD_windows/Gamma_Delta/._Gamma-Delta_mean-win_T8.pdf
- __MACOSX/Complementary_results/Band_ratios_average_PSD_windows/._Gamma_Delta
- Complementary_results/Band_ratios_average_PSD_windows/Theta_Delta/
- Complementary_results/Band_ratios_average_PSD_windows/Theta_Delta/Theta-Delta_mean-win_AF3.pdf
- __MACOSX/Complementary_results/Band_ratios_average_PSD_windows/Theta_Delta/
- __MACOSX/Complementary_results/Band_ratios_average_PSD_windows/Theta_Delta/._Theta-Delta_mean-win_AF3.pdf
- Complementary_results/Band_ratios_average_PSD_windows/Theta_Delta/Theta-Delta_mean-win_AF4.pdf
- __MACOSX/Complementary_results/Band_ratios_average_PSD_windows/Theta_Delta/._Theta-Delta_mean-win_AF4.pdf
- Complementary_results/Band_ratios_average_PSD_windows/Theta_Delta/Theta-Delta_mean-win_Avg AF3-F3-F7.pdf
- __MACOSX/Complementary_results/Band_ratios_average_PSD_windows/Theta_Delta/._Theta-Delta_mean-win_Avg AF3-F3-F7.pdf
- Complementary_results/Band_ratios_average_PSD_windows/Theta_Delta/Theta-Delta_mean-win_Avg AF4-F4-F8.pdf
- __MACOSX/Complementary_results/Band_ratios_average_PSD_windows/Theta_Delta/._Theta-Delta_mean-win_Avg AF4-F4-F8.pdf
- Complementary_results/Band_ratios_average_PSD_windows/Theta_Delta/Theta-Delta_mean-win_Avg F3-F7-FC5.pdf
- __MACOSX/Complementary_results/Band_ratios_average_PSD_windows/Theta_Delta/._Theta-Delta_mean-win_Avg F3-F7-FC5.pdf
- Complementary_results/Band_ratios_average_PSD_windows/Theta_Delta/Theta-Delta_mean-win_Avg F4-F8-FC6.pdf
- __MACOSX/Complementary_results/Band_ratios_average_PSD_windows/Theta_Delta/._Theta-Delta_mean-win_Avg F4-F8-FC6.pdf
- Complementary_results/Band_ratios_average_PSD_windows/Theta_Delta/Theta-Delta_mean-win_F3.pdf
- __MACOSX/Complementary_results/Band_ratios_average_PSD_windows/Theta_Delta/._Theta-Delta_mean-win_F3.pdf
- Complementary_results/Band_ratios_average_PSD_windows/Theta_Delta/Theta-Delta_mean-win_F4.pdf
- __MACOSX/Complementary_results/Band_ratios_average_PSD_windows/Theta_Delta/._Theta-Delta_mean-win_F4.pdf
- Complementary_results/Band_ratios_average_PSD_windows/Theta_Delta/Theta-Delta_mean-win_F7.pdf
- __MACOSX/Complementary_results/Band_ratios_average_PSD_windows/Theta_Delta/._Theta-Delta_mean-win_F7.pdf
- Complementary_results/Band_ratios_average_PSD_windows/Theta_Delta/Theta-Delta_mean-win_F8.pdf
- __MACOSX/Complementary_results/Band_ratios_average_PSD_windows/Theta_Delta/._Theta-Delta_mean-win_F8.pdf
- Complementary_results/Band_ratios_average_PSD_windows/Theta_Delta/Theta-Delta_mean-win_FC5.pdf
- __MACOSX/Complementary_results/Band_ratios_average_PSD_windows/Theta_Delta/._Theta-Delta_mean-win_FC5.pdf
- Complementary_results/Band_ratios_average_PSD_windows/Theta_Delta/Theta-Delta_mean-win_FC6.pdf
- __MACOSX/Complementary_results/Band_ratios_average_PSD_windows/Theta_Delta/._Theta-Delta_mean-win_FC6.pdf
- Complementary_results/Band_ratios_average_PSD_windows/Theta_Delta/Theta-Delta_mean-win_O1.pdf
- __MACOSX/Complementary_results/Band_ratios_average_PSD_windows/Theta_Delta/._Theta-Delta_mean-win_O1.pdf
- Complementary_results/Band_ratios_average_PSD_windows/Theta_Delta/Theta-Delta_mean-win_O2.pdf
- __MACOSX/Complementary_results/Band_ratios_average_PSD_windows/Theta_Delta/._Theta-Delta_mean-win_O2.pdf
- Complementary_results/Band_ratios_average_PSD_windows/Theta_Delta/Theta-Delta_mean-win_P7.pdf
- __MACOSX/Complementary_results/Band_ratios_average_PSD_windows/Theta_Delta/._Theta-Delta_mean-win_P7.pdf
- Complementary_results/Band_ratios_average_PSD_windows/Theta_Delta/Theta-Delta_mean-win_P8.pdf
- __MACOSX/Complementary_results/Band_ratios_average_PSD_windows/Theta_Delta/._Theta-Delta_mean-win_P8.pdf
- Complementary_results/Band_ratios_average_PSD_windows/Theta_Delta/Theta-Delta_mean-win_T7.pdf
- __MACOSX/Complementary_results/Band_ratios_average_PSD_windows/Theta_Delta/._Theta-Delta_mean-win_T7.pdf
- Complementary_results/Band_ratios_average_PSD_windows/Theta_Delta/Theta-Delta_mean-win_T8.pdf
- __MACOSX/Complementary_results/Band_ratios_average_PSD_windows/Theta_Delta/._Theta-Delta_mean-win_T8.pdf
- __MACOSX/Complementary_results/Band_ratios_average_PSD_windows/._Theta_Delta
- __MACOSX/Complementary_results/._Band_ratios_average_PSD_windows
- Complementary_results/Band_ratios_Complete_EEG/
- Complementary_results/Band_ratios_Complete_EEG/.DS_Store
- __MACOSX/Complementary_results/Band_ratios_Complete_EEG/
- __MACOSX/Complementary_results/Band_ratios_Complete_EEG/._.DS_Store
- Complementary_results/Band_ratios_Complete_EEG/Alpha_Delta/
- Complementary_results/Band_ratios_Complete_EEG/Alpha_Delta/Alpha-Delta_complete-EEG_AF3.pdf
- __MACOSX/Complementary_results/Band_ratios_Complete_EEG/Alpha_Delta/
- __MACOSX/Complementary_results/Band_ratios_Complete_EEG/Alpha_Delta/._Alpha-Delta_complete-EEG_AF3.pdf
- Complementary_results/Band_ratios_Complete_EEG/Alpha_Delta/Alpha-Delta_complete-EEG_AF4.pdf
- __MACOSX/Complementary_results/Band_ratios_Complete_EEG/Alpha_Delta/._Alpha-Delta_complete-EEG_AF4.pdf
- Complementary_results/Band_ratios_Complete_EEG/Alpha_Delta/Alpha-Delta_complete-EEG_Avg AF3-F3-F7.pdf
- __MACOSX/Complementary_results/Band_ratios_Complete_EEG/Alpha_Delta/._Alpha-Delta_complete-EEG_Avg AF3-F3-F7.pdf
- Complementary_results/Band_ratios_Complete_EEG/Alpha_Delta/Alpha-Delta_complete-EEG_Avg AF4-F4-F8.pdf
- __MACOSX/Complementary_results/Band_ratios_Complete_EEG/Alpha_Delta/._Alpha-Delta_complete-EEG_Avg AF4-F4-F8.pdf
- Complementary_results/Band_ratios_Complete_EEG/Alpha_Delta/Alpha-Delta_complete-EEG_Avg F3-F7-FC5.pdf
- __MACOSX/Complementary_results/Band_ratios_Complete_EEG/Alpha_Delta/._Alpha-Delta_complete-EEG_Avg F3-F7-FC5.pdf
- Complementary_results/Band_ratios_Complete_EEG/Alpha_Delta/Alpha-Delta_complete-EEG_Avg F4-F8-FC6.pdf
- __MACOSX/Complementary_results/Band_ratios_Complete_EEG/Alpha_Delta/._Alpha-Delta_complete-EEG_Avg F4-F8-FC6.pdf
- Complementary_results/Band_ratios_Complete_EEG/Alpha_Delta/Alpha-Delta_complete-EEG_F3.pdf
[truncated: 1,096 more entries]
